# Supplementary material for: Serum Proteomic and Metabolomic Signatures of High Versus Low Physical Function in Octogenarians
Source: Aging Cell. 2025 Mar 10;24(5):e70002. doi: 10.1111/acel.70002 (PMC12073904; doi:10.1111/acel.70002)
Supplement: Supplementary file 2 — Table S1. Significant proteins quantified for PF, HF, and LF proteomes. [file ACEL-24-e70002-s001.xlsx]

## Sheet: PF Proteome
physical functioning (PF) proteome
Protein/Gene ID	PF Beta	PF Pvalue	ModelPvalue	PF Std.Error	PF AdjPvalue	Model
RSPO3	-0.464527	1.27527e-08	1.22375e-07	0.0630176	1.74839e-05	HFLinear
SMOC1	-0.413846	8.38268e-07	8.93804e-06	0.0692875	0.000574633	HFLinear
SFRP1	-0.902754	1.60171e-06	1.16883e-05	0.15674	0.000731983	HFLinear
LEP	-1.27252	2.18019e-06	4.75648e-06	0.224903	0.000747261	HFLinear
CKAP4	-0.308824	1.24865e-05	8.29818e-05	0.0607574	0.0034238	HFLinear
OGN	-0.555891	2.11009e-05	0.000289735	0.113235	0.00448464	HFLinear
CSTB	-0.340565	2.28975e-05	0.00010042	0.0697584	0.00448464	HFLinear
IGFBP6	-0.28675	3.81835e-05	1.1097e-06	0.0608565	0.0065437	HFLinear
AGRN	-0.415227	4.66154e-05	0.000279926	0.0893871	0.00710109	HFLinear
ADGRG1	-0.948282	5.55184e-05	6.86059e-05	0.206743	0.00761158	HFLinear
COLEC12	-0.318827	8.36614e-05	0.0010187	0.0716628	0.00896775	HFLinear
CHRDL1	-0.341267	8.70219e-05	0.000482063	0.0769362	0.00896775	HFLinear
TMSB10	-0.465097	9.42178e-05	0.000509033	0.10549	0.00896775	HFLinear
CCN5	-0.399916	9.81139e-05	6.04291e-06	0.0909886	0.00896775	HFLinear
TNFRSF1A	-0.330914	9.89336e-05	0.000412664	0.0753375	0.00896775	HFLinear
LGALS9	-0.258125	0.000116114	0.00149615	0.0594998	0.00896775	HFLinear
TNFRSF10B	-0.273016	0.000124391	0.000690663	0.0632727	0.00896775	HFLinear
VWC2	-0.334938	0.000127811	0.000280243	0.0777892	0.00896775	HFLinear
FABP4	-0.694126	0.000129397	0.000864907	0.161367	0.00896775	HFLinear
FABP5	-0.547482	0.000130821	0.00159672	0.127386	0.00896775	HFLinear
ADAMTS15	-0.434333	0.000142537	0.000635063	0.101749	0.00930565	HFLinear
LGALS1	-0.31686	0.000176011	0.00213339	0.0755001	0.0109687	HFLinear
FCRL6	-0.596784	0.000194792	0.000138174	0.143383	0.0116113	HFLinear
HSPG2	-0.259474	0.000217945	0.00151498	0.0629224	0.0116497	HFLinear
RARRES2	-0.418502	0.000220764	0.00163139	0.101595	0.0116497	HFLinear
GDF15	-0.411194	0.000222879	0.000856471	0.0999006	0.0116497	HFLinear
LTBR	-0.275898	0.000234751	0.00180502	0.0673214	0.0116497	HFLinear
TNFRSF11A	-0.414074	0.000237922	0.00193414	0.101151	0.0116497	HFLinear
LAIR1	-0.366742	0.000252335	0.000423652	0.0900334	0.0119293	HFLinear
TGFBR2	-0.386709	0.000279832	0.00197165	0.0957724	0.012453	HFLinear
FSTL3	-0.331794	0.000282213	0.00334653	0.0822318	0.012453	HFLinear
NBL1	-0.279682	0.000290661	0.00126347	0.0694916	0.012453	HFLinear
XG	-0.296197	0.000311798	0.000240559	0.0740409	0.0129538	HFLinear
INHBC	-0.379275	0.000331658	0.00377145	0.095317	0.0133736	HFLinear
ADM	-0.277417	0.000349943	0.00335775	0.0700459	0.0137077	HFLinear
F9	-0.204639	0.000363334	0.0040659	0.0518405	0.013837	HFLinear
IGFBP4	-0.4892	0.000384451	0.00111807	0.124546	0.0139508	HFLinear
PLA2G2A	-0.365114	0.000386673	0.00166401	0.0930023	0.0139508	HFLinear
MMP7	-0.165879	0.000403623	0.00466637	0.0424141	0.0141889	HFLinear
CD74	-0.297006	0.000437062	0.00432799	0.0764843	0.0149803	HFLinear
FRZB	-0.296924	0.000449749	0.00305731	0.0766602	0.0150392	HFLinear
DBI	-0.365668	0.00048923	0.000996013	0.0951305	0.0159328	HFLinear
PON2	-0.155743	0.000499717	0.00076984	0.0405958	0.0159328	HFLinear
NECTIN2	-0.267378	0.000546463	0.00258671	0.0702683	0.0170273	HFLinear
THY1	-0.268793	0.000598646	0.00680878	0.0712399	0.0182388	HFLinear
SPON2	-0.27465	0.000627085	0.00729546	0.0731087	0.0186898	HFLinear
DPT	-0.250985	0.000640716	0.00564052	0.0669442	0.0186898	HFLinear
EPHA1	-0.264876	0.000713108	0.00100784	0.0713688	0.020313	HFLinear
SORCS2	-0.287659	0.000725994	0.0031002	0.0776401	0.020313	HFLinear
KLRD1	-0.349137	0.00079399	0.00276651	0.0950468	0.0217085	HFLinear
CSF1	-0.217312	0.000807537	0.00794961	0.0592564	0.0217085	HFLinear
TXNDC5	-0.30165	0.000846486	0.000760031	0.0826308	0.0223179	HFLinear
CST3	-0.306781	0.000876179	0.00182403	0.0843197	0.0226649	HFLinear
GFRA1	-0.283358	0.000922212	0.00954186	0.0782743	0.0231024	HFLinear
CXCL5	-0.748142	0.000926793	0.00164428	0.206766	0.0231024	HFLinear
SEMA3F	-0.244266	0.00100225	0.00752609	0.0680341	0.0245373	HFLinear
DCN	-0.225956	0.00104937	0.00206199	0.0632239	0.0248827	HFLinear
CGREF1	-0.400898	0.00105266	0.00618811	0.112209	0.0248827	HFLinear
DPY30	-0.282798	0.00112657	0.00393087	0.0796963	0.0259481	HFLinear
PGF	-0.216402	0.00113558	0.000881571	0.0610344	0.0259481	HFLinear
PTGDS	-0.282309	0.0011933	0.000876221	0.0800252	0.0268199	HFLinear
CLMP	-0.217383	0.00126888	0.0102441	0.0620097	0.0280587	HFLinear
TNFRSF1B	-0.263736	0.00137674	0.00371109	0.07587	0.0299605	HFLinear
IL10RB	-0.276647	0.0014353	0.00303664	0.0799309	0.0307469	HFLinear
COL18A1	-0.187145	0.00150267	0.0128164	0.0543325	0.0316948	HFLinear
ITIH3	-0.291671	0.00163374	0.015631	0.0854331	0.0337426	HFLinear
LGALS4	-0.401857	0.00164898	0.00193152	0.117824	0.0337426	HFLinear
NPDC1	-0.29128	0.00172487	0.0124734	0.0858161	0.0347764	HFLinear
PTN	-0.437551	0.00176056	0.00739825	0.129195	0.0349816	HFLinear
PRELP	-0.205271	0.00188609	0.0125341	0.0610642	0.0369404	HFLinear
CHI3L1	-0.564004	0.00193321	0.00320755	0.168233	0.0373216	HFLinear
TAFA5	-0.370666	0.00196	0.00554877	0.11073	0.0373216	HFLinear
NELL1	0.319906	0.00203082	0.0173135	0.0959403	0.0381405	HFLinear
PIK3IP1	-0.246865	0.00210348	0.00298115	0.0743235	0.0386769	HFLinear
ANGPTL4	-0.376692	0.00214448	0.0164601	0.113654	0.0386769	HFLinear
NUDT5	-0.22101	0.00217152	0.00639618	0.0667751	0.0386769	HFLinear
TNFRSF19	-0.330183	0.00217223	0.00115211	0.0997638	0.0386769	HFLinear
PON3	0.150769	0.00242284	0.0178662	0.0461167	0.0425861	HFLinear
SPON1	-0.253273	0.00250663	0.0157854	0.0777702	0.0435011	HFLinear
BTN3A2	-0.254123	0.0026512	0.0160557	0.0785333	0.0454349	HFLinear
BTN2A1	-0.234688	0.0030075	0.0189445	0.0735974	0.0509048	HFLinear
LY6D	-0.318207	0.00312135	0.00886169	0.100226	0.0521874	HFLinear
CDH15	-0.264367	0.00331429	1.19306e-05	0.0838631	0.054167	HFLinear
MAD1L1	-0.307213	0.00341064	0.0127612	0.0977893	0.054167	HFLinear
TNFRSF14	-0.209403	0.00344759	0.0111892	0.0667415	0.054167	HFLinear
LCN2	-0.268635	0.00346614	0.00918904	0.0856752	0.054167	HFLinear
EPHB4	-0.182858	0.00346926	0.012077	0.0583248	0.054167	HFLinear
EFNA1	-0.296216	0.0034768	0.0265456	0.0945066	0.054167	HFLinear
CD83	-0.207788	0.00359512	0.0277395	0.0665622	0.0551416	HFLinear
CD46	-0.149395	0.0036198	0.0250383	0.0478964	0.0551416	HFLinear
COL6A3	-0.291953	0.00368235	0.00267745	0.0937955	0.055478	HFLinear
PLIN3	-0.200237	0.00379065	0.004571	0.0645576	0.0564889	HFLinear
PLAUR	-0.195664	0.00397869	0.0276114	0.0634587	0.056808	HFLinear
TRIAP1	-0.200614	0.00401697	0.000946048	0.0651407	0.056808	HFLinear
CD59	-0.195576	0.00407705	0.00276431	0.0636214	0.056808	HFLinear
GGH	-0.212049	0.00410718	0.019319	0.069043	0.056808	HFLinear
PRSS8	-0.369789	0.00412441	0.0109512	0.120466	0.056808	HFLinear
AMBP	-0.177971	0.0041245	0.00988906	0.0579777	0.056808	HFLinear
FGFR2	-0.140931	0.00416285	0.02551	0.0459638	0.056808	HFLinear
CD99L2	-0.178792	0.00418318	0.0329248	0.0583472	0.056808	HFLinear
TNFRSF11B	-0.234653	0.00418498	0.00693459	0.0765812	0.056808	HFLinear
SIRPB1	-0.290309	0.00453647	0.0112487	0.0957058	0.0604001	HFLinear
CCL16	-0.256713	0.00460889	0.00369791	0.0847998	0.0604001	HFLinear
MDK	-0.229792	0.00464348	0.0301802	0.0759787	0.0604001	HFLinear
IL1RN	-0.327933	0.00466935	0.0402741	0.108504	0.0604001	HFLinear
RSPO1	-0.306318	0.00468571	0.0157982	0.101397	0.0604001	HFLinear
MZB1	-0.398215	0.00471394	0.01756	0.131918	0.0604001	HFLinear
CES2	-0.435519	0.00486627	0.042789	0.144861	0.0608655	HFLinear
FBP1	-0.303112	0.00493027	0.0330642	0.100989	0.0608655	HFLinear
KLK11	-0.238357	0.00494641	0.0218364	0.0794474	0.0608655	HFLinear
TNFRSF10A	-0.234224	0.00498374	0.025782	0.0781452	0.0608655	HFLinear
CLEC1A	-0.236277	0.00501275	0.0243714	0.0788886	0.0608655	HFLinear
DEFA1_DEFA1B	-0.390109	0.00505299	0.0220288	0.130384	0.0608655	HFLinear
PILRA	-0.318016	0.00506103	0.0412848	0.106311	0.0608655	HFLinear
SPP1	-0.303397	0.00521178	0.0240906	0.101808	0.0621335	HFLinear
CD207	-0.29911	0.00530091	0.0241269	0.10059	0.0626512	HFLinear
HAVCR2	-0.256053	0.00534928	0.0128384	0.086212	0.0626826	HFLinear
WFDC2	-0.26397	0.00539553	0.00309847	0.0889773	0.0626888	HFLinear
VSIG4	-0.275568	0.00582426	0.002992	0.0938226	0.0666314	HFLinear
MGMT	-0.483805	0.00586938	0.0407378	0.164889	0.0666314	HFLinear
LILRA5	-0.228542	0.00588067	0.0468857	0.0779108	0.0666314	HFLinear
TIMP4	-0.277148	0.00603986	0.0402013	0.0948162	0.0673392	HFLinear
VCAM1	-0.176105	0.00604137	0.0363418	0.06025	0.0673392	HFLinear
CRTAM	-0.307448	0.0061095	0.0139653	0.105343	0.0675494	HFLinear
CTSZ	-0.20615	0.00616611	0.0202862	0.0707213	0.0676299	HFLinear
LRP11	-0.285744	0.00632694	0.0480048	0.0983652	0.0688431	HFLinear
ODAM	0.266421	0.00641479	0.0179867	0.0918836	0.0692495	HFLinear
EFEMP1	-0.219787	0.00652765	0.0236287	0.0759787	0.0694793	HFLinear
ADAMTS16	-0.17036	0.00653744	0.0308545	0.0589041	0.0694793	HFLinear
MIA	-0.277088	0.00670639	0.0340662	0.0961381	0.0707266	HFLinear
CD300E	-0.287044	0.00686101	0.0189837	0.0999018	0.0708737	HFLinear
TFPI2	-0.213347	0.00686976	0.0106472	0.0742655	0.0708737	HFLinear
CAPG	-0.353707	0.00687542	0.0312456	0.123139	0.0708737	HFLinear
ANG	-0.192114	0.00695383	0.00577304	0.0669856	0.071147	HFLinear
RELT	-0.192223	0.0073606	0.00823137	0.0675496	0.0744467	HFLinear
ITGAV	0.103542	0.00738493	0.0172147	0.0364025	0.0744467	HFLinear
MSR1	-0.235725	0.00767984	0.0126467	0.0833269	0.0765096	HFLinear
SSC5D	-0.250366	0.00770118	0.0565547	0.0885367	0.0765096	HFLinear
TNFSF13	-0.212218	0.00784338	0.0475802	0.0752386	0.0773617	HFLinear
IGSF8	-0.198831	0.00809607	0.0644282	0.0708075	0.0790962	HFLinear
TNFSF10	-0.15256	0.00813462	0.0354463	0.0543657	0.0790962	HFLinear
SCARA5	-0.215778	0.00825568	0.0403866	0.0770547	0.0791305	HFLinear
CA14	0.287674	0.00827434	0.00889306	0.102762	0.0791305	HFLinear
CD302	-0.213432	0.0083113	0.0101547	0.0762897	0.0791305	HFLinear
GOLM2	-0.142326	0.00844163	0.0317284	0.0509859	0.079817	HFLinear
RTN4R	-0.261251	0.00861018	0.0223427	0.093853	0.0804065	HFLinear
F2R	-0.215974	0.00862127	0.0194608	0.0776015	0.0804065	HFLinear
PAMR1	-0.211779	0.0088029	0.0318749	0.076322	0.0815458	HFLinear
PI3	-0.345229	0.00912046	0.00372992	0.125052	0.0831491	HFLinear
CA6	0.35267	0.00919308	0.0577011	0.127894	0.0831491	HFLinear
ISM1	-0.225567	0.00919965	0.0236936	0.0818092	0.0831491	HFLinear
FGF23	-0.300676	0.00927618	0.0147704	0.109181	0.0831491	HFLinear
CD27	-0.267041	0.00927922	0.0281801	0.0969724	0.0831491	HFLinear
EPHA2	-0.233563	0.00943747	0.0234005	0.0850239	0.0839104	HFLinear
CD160	-0.34596	0.00948659	0.0124085	0.126035	0.0839104	HFLinear
EFNA4	-0.226666	0.00958047	0.0302692	0.0826945	0.0841976	HFLinear
DSC2	-0.237532	0.00964682	0.05	0.0867464	0.0842407	HFLinear
EDA2R	-0.296537	0.00991511	0.00835991	0.108732	0.0857496	HFLinear
POLR2F	-0.166733	0.0099447	0.0227529	0.0611634	0.0857496	HFLinear
ANGPTL2	-0.232486	0.0101499	0.061312	0.0855414	0.0869723	HFLinear
KLK6	-0.198414	0.0102552	0.0215335	0.0731165	0.0870449	HFLinear
ACVRL1	-0.17688	0.010489	0.0310884	0.0654	0.0870449	HFLinear
GZMA	-0.196576	0.0104928	0.045239	0.0726864	0.0870449	HFLinear
TNFRSF10C	-0.278875	0.0105683	0.0242725	0.103228	0.0870449	HFLinear
IL18BP	-0.175788	0.0105845	0.0617675	0.065084	0.0870449	HFLinear
IL10	0.327868	0.010592	0.0471617	0.121403	0.0870449	HFLinear
TNFRSF12A	-0.239639	0.0106028	0.0647731	0.0887475	0.0870449	HFLinear
VSTM1	-0.382749	0.0109582	0.0526746	0.142449	0.0894267	HFLinear
FABP1	-0.51804	0.011045	0.0200213	0.19303	0.0896019	HFLinear
KLRB1	-0.265145	0.0114734	0.0576037	0.0993684	0.0923348	HFLinear
SCARB2	-0.271227	0.0115166	0.0466065	0.101706	0.0923348	HFLinear
PLAT	-0.318044	0.0116997	0.0576748	0.119549	0.0930289	HFLinear
TFF3	-0.197778	0.0117389	0.0345964	0.0743803	0.0930289	HFLinear
SSC4D	-0.523963	0.0118929	0.00103453	0.197446	0.0933015	HFLinear
CNTN3	-0.174907	0.0119094	0.0505098	0.0659244	0.0933015	HFLinear
CEACAM21	-0.453878	0.0122473	0.0274685	0.17181	0.0942855	HFLinear
GLB1	0.281432	0.012357	0.0171418	0.106679	0.0942855	HFLinear
NOMO1	-0.117876	0.0124767	0.0463635	0.044749	0.0942855	HFLinear
NPPC	-0.338178	0.0124864	0.0143962	0.128397	0.0942855	HFLinear
NECTIN4	-0.219338	0.0124942	0.0374112	0.0832845	0.0942855	HFLinear
OSCAR	-0.245074	0.012509	0.0591845	0.0930739	0.0942855	HFLinear
COL9A1	-0.268399	0.0125164	0.0288265	0.101942	0.0942855	HFLinear
HSPB1	-0.304581	0.013053	0.082053	0.116444	0.0977908	HFLinear
PILRB	-0.363287	0.0132845	0.0927275	0.139271	0.0987009	HFLinear
STK4	-0.158771	0.0133507	0.0453157	0.0609149	0.0987009	HFLinear
BSG	-0.106474	0.0133905	0.00465562	0.0408693	0.0987009	HFLinear
AREG	-0.206614	0.0139107	0.0693759	0.0797879	0.101987	HFLinear
CNST	-0.351782	0.0140437	0.010906	0.136053	0.10228	HFLinear
JAM2	-0.162415	0.0140998	0.0478265	0.0628545	0.10228	HFLinear
RARRES1	-0.199527	0.0143271	0.0873193	0.0774146	0.103381	HFLinear
PDCD5	-0.299319	0.0144764	0.0353287	0.116326	0.103912	HFLinear
MIF	-0.415277	0.0148537	0.0782735	0.162062	0.106065	HFLinear
CCL20	-0.563618	0.015264	0.0410282	0.220926	0.107931	HFLinear
GFER	-0.192205	0.0152726	0.008483	0.075347	0.107931	HFLinear
IGF2R	-0.146952	0.0154058	0.0312847	0.057689	0.108315	HFLinear
CTSO	-0.198725	0.0155919	0.0341933	0.0781666	0.108697	HFLinear
CDH3	-0.208027	0.0156187	0.00796473	0.0818482	0.108697	HFLinear
DDC	0.276795	0.015705	0.0190793	0.109003	0.108745	HFLinear
PSG1	-0.402193	0.0158714	0.0127587	0.15866	0.109345	HFLinear
LAYN	-0.235087	0.0165052	0.0759845	0.0933402	0.113143	HFLinear
PARK7	-0.292388	0.0167864	0.0248329	0.116417	0.114499	HFLinear
EPHB6	-0.217726	0.0168787	0.10877	0.0867693	0.114558	HFLinear
IL12A_IL12B	-0.436868	0.0173461	0.052714	0.174901	0.116824	HFLinear
ADAM22	-0.178155	0.017383	0.00501751	0.0713498	0.116824	HFLinear
SLAMF8	-0.25797	0.0176134	0.0556322	0.103544	0.117795	HFLinear
GLOD4	-0.220898	0.0178052	0.0252457	0.0888268	0.1185	HFLinear
CCL14	-0.157105	0.0184054	0.0679198	0.0635311	0.121902	HFLinear
RAB6B	0.315276	0.0188966	0.0536478	0.128069	0.124554	HFLinear
IL12B	-0.260623	0.0190192	0.0522173	0.105986	0.124762	HFLinear
IL18R1	-0.166108	0.0191481	0.0517058	0.0676289	0.12501	HFLinear
SIGLEC1	-0.229506	0.019592	0.131308	0.093811	0.127302	HFLinear
PEBP1	-0.301133	0.0200831	0.0456579	0.12362	0.129877	HFLinear
RETN	-0.204046	0.0202442	0.0901885	0.0838811	0.130088	HFLinear
IL1RL2	-0.187962	0.0203055	0.0635517	0.0773101	0.130088	HFLinear
CD79B	-0.231644	0.0206995	0.00638244	0.0955983	0.131435	HFLinear
ABHD14B	-0.257872	0.0208904	0.0314637	0.106595	0.131435	HFLinear
DLL1	-0.196192	0.020938	0.0584077	0.0811309	0.131435	HFLinear
IFNGR1	-0.119732	0.0209802	0.10427	0.04953	0.131435	HFLinear
SIGLEC7	-0.143683	0.0209951	0.0489586	0.0594456	0.131435	HFLinear
PTPRF	-0.174299	0.0218482	0.00359604	0.0726236	0.136154	HFLinear
ADA2	-0.292106	0.0220301	0.0404562	0.12189	0.136666	HFLinear
REN	-0.52084	0.0222001	0.0893797	0.217635	0.1371	HFLinear
SOST	-0.205404	0.0224423	0.0186091	0.0859957	0.137401	HFLinear
TNFRSF4	-0.19371	0.0224491	0.106201	0.0811044	0.137401	HFLinear
ADGRE2	-0.142677	0.0237194	0.129496	0.0603357	0.144184	HFLinear
TIMP1	-0.173071	0.0238303	0.0425653	0.0732514	0.144184	HFLinear
CLEC5A	-0.180912	0.023873	0.141774	0.076595	0.144184	HFLinear
CD48	-0.14973	0.0242119	0.127528	0.0635572	0.14559	HFLinear
CA3	-0.329942	0.0243668	0.00250751	0.140217	0.145881	HFLinear
CALB2	-0.189395	0.0246038	0.11539	0.0806318	0.146024	HFLinear
FGF21	-0.533888	0.0246595	0.038478	0.227388	0.146024	HFLinear
CCL22	-0.21196	0.0247729	0.030876	0.0903525	0.146024	HFLinear
CD99	-0.114014	0.024819	0.00179028	0.0486177	0.146024	HFLinear
MANSC1	-0.167609	0.0249231	0.0995657	0.0715268	0.146024	HFLinear
EIF4EBP1	-0.416243	0.0251185	0.0730851	0.177888	0.146073	HFLinear
DDAH1	-0.209836	0.0251446	0.065939	0.0896938	0.146073	HFLinear
CTSD	-0.205356	0.0256945	0.0952687	0.088133	0.148638	HFLinear
CD38	-0.171865	0.0265035	0.000239445	0.0741894	0.152673	HFLinear
ROR1	-0.185873	0.0271106	0.132245	0.0805802	0.155517	HFLinear
ESM1	-0.196156	0.0273505	0.133986	0.0851804	0.156229	HFLinear
MERTK	-0.151543	0.0274625	0.0384968	0.0658585	0.156229	HFLinear
HSPB6	-0.179041	0.0278877	0.00189078	0.0780368	0.157992	HFLinear
TFPI	-0.165067	0.0290846	0.0606918	0.0725296	0.164095	HFLinear
CD300C	-0.178409	0.0300073	0.0495179	0.0788693	0.168606	HFLinear
PDGFRA	-0.146144	0.0302346	0.159995	0.0647012	0.16919	HFLinear
SHMT1	-0.272332	0.0304834	0.168214	0.120762	0.169655	HFLinear
DCBLD2	-0.160077	0.0305652	0.0499954	0.0710212	0.169655	HFLinear
CCS	-0.42836	0.030959	0.0206395	0.190529	0.171148	HFLinear
HSPA1A	-0.190767	0.0311077	0.0468101	0.0849309	0.17128	HFLinear
SLITRK2	-0.169353	0.0319367	0.0978332	0.0757909	0.174338	HFLinear
IGFBPL1	-0.200301	0.0320987	0.061128	0.0897316	0.174338	HFLinear
FCRL3	0.291551	0.032153	0.147819	0.130654	0.174338	HFLinear
XPNPEP2	0.46905	0.0321717	0.0124133	0.210222	0.174338	HFLinear
CST6	-0.207671	0.0324851	9.25374e-05	0.093256	0.175016	HFLinear
P4HB	-0.141375	0.0325522	0.0358563	0.0635116	0.175016	HFLinear
SH2D1A	-0.1749	0.0327459	0.172676	0.0786659	0.17537	HFLinear
GSTA1	-0.373069	0.0330002	0.173821	0.168058	0.175486	HFLinear
CRIM1	-0.114689	0.0330237	0.192861	0.0516719	0.175486	HFLinear
MEPE	-0.115484	0.0335602	0.0164387	0.0521994	0.177649	HFLinear
IGFBP7	-0.171236	0.0337435	0.049651	0.0774845	0.177932	HFLinear
ASGR1	-0.163302	0.0341987	0.0715332	0.0740956	0.179642	HFLinear
SLC39A5	-0.203701	0.034956	0.0515509	0.0928394	0.182639	HFLinear
RNASET2	-0.174519	0.0350358	0.153822	0.0795766	0.182639	HFLinear
DSG3	-0.166904	0.0355886	0.0270386	0.0763492	0.184818	HFLinear
XCL1	-0.30921	0.0359534	0.201152	0.141744	0.185537	HFLinear
LYN	-0.17177	0.0359978	0.151537	0.0787604	0.185537	HFLinear
STC2	-0.139634	0.0362217	0.0912419	0.0641078	0.18562	HFLinear
CD2AP	-0.315475	0.0362845	0.125976	0.14489	0.18562	HFLinear
BAMBI	-0.195834	0.0364564	0.173668	0.0900301	0.185806	HFLinear
MOG	-0.220153	0.0372699	0.185276	0.101676	0.189248	HFLinear
RHOC	-0.237341	0.0375826	0.0587872	0.109806	0.189781	HFLinear
CDH2	-0.185422	0.0376516	0.0588175	0.0858182	0.189781	HFLinear
NCS1	-0.159892	0.0380289	0.0115372	0.0741571	0.190638	HFLinear
APOM	0.135392	0.0380998	0.0348254	0.0628188	0.190638	HFLinear
CD209	0.166563	0.0383961	0.212591	0.0774078	0.191422	HFLinear
GDNF	-0.235289	0.0385662	0.0804106	0.109449	0.191552	HFLinear
CXCL9	-0.262038	0.0387016	0.0651989	0.121982	0.191552	HFLinear
LRRC25	-0.146453	0.0388687	0.186804	0.0682378	0.191687	HFLinear
DAB2	-0.229528	0.039406	0.039099	0.107258	0.19364	HFLinear
IL15RA	-0.191441	0.0396412	0.036311	0.0895731	0.193829	HFLinear
ICAM1	-0.13136	0.0397272	0.172241	0.0614902	0.193829	HFLinear
FOLR2	-0.166649	0.0398883	0.22048	0.0780763	0.193925	HFLinear
NUCB2	-0.140188	0.0406976	0.102573	0.0659624	0.197161	HFLinear
CRELD2	-0.242537	0.041319	0.0773599	0.114494	0.198885	HFLinear
GPC1	-0.122535	0.0413437	0.121097	0.0578523	0.198885	HFLinear
CD244	-0.132005	0.041506	0.233085	0.0623762	0.198968	HFLinear
HPGDS	0.19617	0.041716	0.0185438	0.092797	0.199277	HFLinear
HEXIM1	-0.221339	0.0419891	0.0838476	0.104851	0.199886	HFLinear
HMOX1	0.274228	0.0422363	0.223942	0.130071	0.200367	HFLinear
ATOX1	-0.192492	0.0426451	0.0295204	0.0914944	0.201279	HFLinear
LILRB4	-0.187575	0.0427223	0.0587064	0.0891924	0.201279	HFLinear
GSTA3	-0.288228	0.0429136	0.222524	0.137187	0.201488	HFLinear
CXCL3	-0.456827	0.0431438	0.0671089	0.21769	0.201878	HFLinear
NEFL	-0.222205	0.0438419	0.133651	0.10626	0.204446	HFLinear
CCDC80	-0.249738	0.0444236	0.00912681	0.119775	0.206457	HFLinear
CXCL11	-0.29604	0.0448609	0.195304	0.14229	0.207785	HFLinear
LILRA2	-0.170448	0.0454428	0.212398	0.0821602	0.209324	HFLinear
CA1	-0.487963	0.0454987	0.0731347	0.235275	0.209324	HFLinear
SERPINB6	-0.127357	0.0458309	0.0408556	0.0615059	0.209544	HFLinear
REG3A	-0.295598	0.0459582	0.136638	0.142845	0.209544	HFLinear
CD55	-0.119288	0.046011	0.133986	0.0576599	0.209544	HFLinear
VWF	-0.151529	0.046295	0.098179	0.073345	0.209544	HFLinear
STK11	-0.17669	0.0464519	0.0629422	0.0855889	0.209544	HFLinear
FAM3C	-0.147562	0.0465949	0.137763	0.0715284	0.209544	HFLinear
CDH1	-0.170121	0.0466164	0.166683	0.0824725	0.209544	HFLinear
KLK8	-0.164038	0.0474762	0.0128244	0.0798518	0.212712	HFLinear
SMOC2	-0.218327	0.0478838	0.0228686	0.106486	0.213515	HFLinear
ITGB1BP2	-0.201799	0.0479669	0.180179	0.098463	0.213515	HFLinear
HLA.DRA	-0.131707	0.0484203	0.115094	0.064401	0.214836	HFLinear
APP	-0.192984	0.0485932	0.189251	0.0944404	0.214907	HFLinear
MASP1	-0.0984487	0.0489983	0.1381	0.0482694	0.216002	HFLinear
KLK12	0.551892	0.0498712	0.000815596	0.271692	0.219145	HFLinear

## Sheet: HF Protoeme
high functioning (HF) proteome
Protein/Gene ID	HF Beta	HF Pvalue	ModelPvalue	HF Std.Erro	Model
LEP	-2.17225	5.67143e-05	0.000298422	0.441407	HFvsNF
RSPO3	-0.479278	0.00119353	0.000984527	0.129681	HFvsNF
NMNAT1	1.06241	0.00140385	0.00947765	0.292695	HFvsNF
DCN	-0.410099	0.00174558	0.00498291	0.115823	HFvsNF
PRELP	-0.400765	0.00189974	0.0122356	0.114306	HFvsNF
CA6	0.87342	0.00190729	0.0135463	0.249232	HFvsNF
PFKFB2	0.962282	0.00523398	0.0324566	0.311954	HFvsNF
CRISP2	0.819412	0.00576155	0.0007114	0.269187	HFvsNF
FABP4	-0.929033	0.00658006	0.0336897	0.31097	HFvsNF
LSP1	0.66316	0.00694416	0.0385601	0.223698	HFvsNF
TIMP4	-0.523776	0.00774429	0.0121898	0.17951	HFvsNF
RARRES1	-0.451609	0.00830718	0.0504412	0.156395	HFvsNF
CCL22	-0.519885	0.00856354	0.0242487	0.18086	HFvsNF
GGH	-0.395347	0.00893818	0.0073028	0.138426	HFvsNF
SRP14	0.691697	0.00968291	0.0688344	0.245166	HFvsNF
IGFBP6	-0.364503	0.00970216	0.000281853	0.129235	HFvsNF
CFC1	-0.986864	0.00991226	0.0420728	0.351051	HFvsNF
ANXA3	0.697084	0.0105146	0.052904	0.250256	HFvsNF
RARRES2	-0.563392	0.0110899	0.0576077	0.203963	HFvsNF
ANG	-0.307268	0.0112522	0.00343634	0.111496	HFvsNF
DPT	-0.340153	0.011446	0.0131694	0.123764	HFvsNF
TANK	0.557132	0.0115303	0.0472086	0.202949	HFvsNF
NCF2	1.10699	0.0116864	0.035673	0.404118	HFvsNF
FMNL1	0.854218	0.011747	0.0215208	0.312098	HFvsNF
LGALS1	-0.439989	0.0118513	0.0461715	0.160983	HFvsNF
CD300LF	-0.618602	0.0121842	0.00277755	0.227346	HFvsNF
GFER	-0.392575	0.0132395	0.0396819	0.146244	HFvsNF
CCL16	-0.419231	0.0139698	0.00492757	0.157568	HFvsNF
APEX1	0.877571	0.0139887	0.087981	0.329909	HFvsNF
PILRA	-0.57441	0.0145371	0.0245631	0.217334	HFvsNF
NPM1	0.644334	0.0148347	0.0793435	0.244624	HFvsNF
CD207	-0.464057	0.0151647	0.0254452	0.176838	HFvsNF
MNDA	1.34921	0.0155467	0.0554685	0.516325	HFvsNF
CCN5	-0.536973	0.0160969	0.0016114	0.206721	HFvsNF
CHRDL1	-0.456495	0.0163437	0.0558035	0.1762	HFvsNF
BACH1	0.624125	0.0168337	0.105852	0.242139	HFvsNF
CCL27	-0.402019	0.0170414	0.0324282	0.156303	HFvsNF
CSTB	-0.373429	0.0171164	0.0115795	0.145299	HFvsNF
CA14	0.59433	0.017121	0.0490765	0.23126	HFvsNF
SSC5D	-0.503586	0.0173129	0.108837	0.196333	HFvsNF
EFEMP1	-0.443398	0.0182786	0.0705677	0.174529	HFvsNF
TGFBR2	-0.480189	0.0183197	0.0445079	0.189086	HFvsNF
ADGRG1	-0.776376	0.018496	0.0205842	0.306237	HFvsNF
CLMP	-0.307818	0.0188233	0.0759492	0.121797	HFvsNF
TXNDC5	-0.449714	0.0192802	0.0154216	0.178709	HFvsNF
PRKRA	0.569426	0.0195589	0.111708	0.226866	HFvsNF
IKBKG	0.610615	0.0207019	0.104233	0.245799	HFvsNF
PILRB	-0.714559	0.0211171	0.0370071	0.28869	HFvsNF
LY96	-0.466447	0.0221044	0.0294807	0.190049	HFvsNF
TARBP2	0.53301	0.0227234	0.11367	0.218293	HFvsNF
FOSB	-0.352458	0.0251459	0.0797757	0.147152	HFvsNF
IGFBP4	-0.570233	0.0254333	0.0111823	0.238596	HFvsNF
FSTL3	-0.400017	0.0255356	0.110312	0.167505	HFvsNF
CLEC4A	0.387617	0.0257759	0.00620219	0.162607	HFvsNF
NBN	0.459805	0.0263294	0.157229	0.193688	HFvsNF
SAMD9L	0.470347	0.0278961	0.1575	0.200392	HFvsNF
TNFRSF1A	-0.357565	0.0279727	0.0247434	0.152424	HFvsNF
MMP7	-0.218879	0.028271	0.14914	0.0935008	HFvsNF
GSTA1	-0.754809	0.0292867	0.0766591	0.324723	HFvsNF
NPTX1	-0.367217	0.0293801	0.014482	0.15808	HFvsNF
CDH15	-0.439288	0.0303937	0.00299178	0.190405	HFvsNF
KAZALD1	0.481489	0.0304488	0.14968	0.208773	HFvsNF
OGN	-0.572905	0.0315966	0.109095	0.250295	HFvsNF
SCARA5	-0.344613	0.0319809	0.09557	0.150932	HFvsNF
CALB2	-0.368391	0.0323187	0.152692	0.161696	HFvsNF
RAB6B	0.479805	0.0326796	0.177044	0.211082	HFvsNF
PADI4	0.717236	0.0335827	0.0627116	0.317332	HFvsNF
ANGPTL3	-0.280487	0.0340637	0.101354	0.124468	HFvsNF
ADAM22	-0.321038	0.0341432	0.023452	0.142533	HFvsNF
ESM1	-0.398599	0.0346772	0.160863	0.177546	HFvsNF
NCAM1	-0.295031	0.0350416	0.140926	0.131705	HFvsNF
CD300E	-0.451249	0.0351167	0.0748422	0.201534	HFvsNF
CD276	-0.346583	0.0354386	0.112844	0.155088	HFvsNF
NPPB	-0.526717	0.035857	0.170899	0.236284	HFvsNF
CCL17	-0.609536	0.0375256	0.0867309	0.276119	HFvsNF
CD164	-0.334442	0.0376787	0.188163	0.151635	HFvsNF
SSC4D	-0.904253	0.0392919	0.00371761	0.413746	HFvsNF
BPIFB1	-0.614763	0.0424382	0.127299	0.286139	HFvsNF
SPON1	-0.372357	0.0425022	0.12248	0.173371	HFvsNF
BLMH	-0.243996	0.0432806	0.228214	0.114071	HFvsNF
NBL1	-0.336307	0.0434364	0.086252	0.157356	HFvsNF
PSIP1	0.490054	0.0434555	0.15459	0.229316	HFvsNF
CXCL9	-0.486174	0.0437616	0.146336	0.227862	HFvsNF
FUS	0.34067	0.0441024	0.0920326	0.159949	HFvsNF
CD59	-0.289371	0.0444541	0.0379532	0.136109	HFvsNF
COLEC12	-0.339866	0.0451603	0.159691	0.160437	HFvsNF
HCLS1	0.523231	0.045197	0.231084	0.247043	HFvsNF
CEP43	0.509713	0.0457081	0.213313	0.241283	HFvsNF
PAMR1	-0.343621	0.0458076	0.155079	0.162741	HFvsNF
FGF21	-0.817513	0.0471414	0.229411	0.389761	HFvsNF
GKN1	-0.288515	0.0472973	0.209706	0.13766	HFvsNF
HSPG2	-0.28562	0.0479559	0.047404	0.136719	HFvsNF
SFRP1	-0.525368	0.0481355	0.00341582	0.2517	HFvsNF
IPCEF1	0.710624	0.0481978	0.144626	0.340558	HFvsNF
SCARB2	-0.399684	0.0482388	0.150914	0.191582	HFvsNF
RBP2	0.566539	0.0486171	0.0650289	0.27206	HFvsNF
GDF15	-0.419445	0.0490781	0.0140209	0.201871	HFvsNF

## Sheet: LF Proteome
low functioning (LF) proteome
Protein/Gene ID	LF Beta	LF Pvalue	ModelPvalue	LF Std.Error	Model
XPNPEP2	-0.967514	0.040911	0.0719131	0.441076	LF vs NF
NELL1	-0.571704	0.0251068	0.1235	0.235134	LF vs NF
JCHAIN	-0.549933	0.0423655	0.0787772	0.252708	LF vs NF
FCRL3	-0.426825	0.0237778	0.0962925	0.17369	LF vs NF
FOSB	-0.370426	0.0454773	0.119246	0.173036	LF vs NF
SUSD2	-0.323154	0.0291072	0.0524561	0.136914	LF vs NF
ICAM5	-0.29098	0.03532	0.0208022	0.128408	LF vs NF
PON3	-0.236438	0.0431303	0.130924	0.109096	LF vs NF
F9	0.19832	0.0304087	0.0994109	0.0847853	LF vs NF
CLTA	0.223124	0.0373393	0.0640511	0.0996662	LF vs NF
BSG	0.224366	0.0210335	0.0025368	0.0891876	LF vs NF
PON2	0.232642	0.0147318	0.0237939	0.0867229	LF vs NF
ADAM8	0.25425	0.024478	0.108931	0.10405	LF vs NF
SIGLEC7	0.288429	0.0278806	0.0400725	0.121135	LF vs NF
IRAK1	0.297975	0.0359854	0.0148428	0.132029	LF vs NF
EPHB4	0.300105	0.0273904	0.029194	0.125588	LF vs NF
BTN2A1	0.307729	0.0314468	0.0293705	0.132483	LF vs NF
SERPINA11	0.309288	0.0233322	0.0259613	0.1254	LF vs NF
PLIN3	0.314062	0.0322645	0.0102711	0.135941	LF vs NF
THY1	0.31458	0.0374522	0.204187	0.140611	LF vs NF
TFPI2	0.316844	0.0482721	0.0156232	0.150108	LF vs NF
HLA.DRA	0.32027	0.0391602	0.0327537	0.144578	LF vs NF
SEMA3F	0.32179	0.0275642	0.12067	0.134834	LF vs NF
STC2	0.325705	0.0241582	0.093359	0.132951	LF vs NF
LTBR	0.325714	0.0350408	0.0179887	0.14349	LF vs NF
TNFRSF1B	0.335046	0.0420882	0.0366014	0.153731	LF vs NF
GLOD4	0.33625	0.0444503	0.0271877	0.156237	LF vs NF
IL16	0.348436	0.0442668	0.210761	0.161743	LF vs NF
CD274	0.35176	0.021528	0.0302689	0.140442	LF vs NF
POLR2F	0.35647	0.0129808	0.0332844	0.130043	LF vs NF
CLEC1A	0.364094	0.0409729	0.0457073	0.166042	LF vs NF
SH2D1A	0.367439	0.0102256	0.0584456	0.128892	LF vs NF
ANXA11	0.368188	0.020978	0.0208638	0.146286	LF vs NF
CDH6	0.368586	0.0496219	0.184617	0.17578	LF vs NF
BAG6	0.374435	0.0150368	0.0967834	0.140077	LF vs NF
EPHA1	0.381255	0.0194945	0.0221126	0.149421	LF vs NF
CD74	0.387158	0.0228958	0.0816655	0.156403	LF vs NF
CD302	0.388462	0.0374773	0.0243332	0.173661	LF vs NF
FCAR	0.389485	0.0333482	0.118358	0.169771	LF vs NF
CKAP4	0.392573	0.0183524	0.0393484	0.152162	LF vs NF
CNTN3	0.393693	0.00313358	0.0108357	0.116429	LF vs NF
STK4	0.39582	0.0118171	0.0535013	0.142154	LF vs NF
CXADR	0.399512	0.0436537	0.100545	0.184855	LF vs NF
PPP1R2	0.40457	0.0392082	0.0782133	0.182683	LF vs NF
IL4R	0.406206	0.0142258	0.018399	0.150513	LF vs NF
LILRA5	0.408726	0.0394431	0.197728	0.184806	LF vs NF
SORCS2	0.412669	0.0231631	0.032359	0.167081	LF vs NF
GALNT3	0.412689	0.00374734	0.00833385	0.124977	LF vs NF
PVR	0.413968	0.0319177	0.0963312	0.178777	LF vs NF
RSPO3	0.417013	0.00629751	0.0345293	0.13582	LF vs NF
PLA2G2A	0.425952	0.0391763	0.00789217	0.192303	LF vs NF
TNFRSF10B	0.431837	0.00638884	0.0124411	0.140945	LF vs NF
CDH3	0.433067	0.0129452	0.0011316	0.157913	LF vs NF
EPHA2	0.433417	0.0488532	0.0573337	0.205924	LF vs NF
DDX58	0.44483	0.0467824	0.0275315	0.209179	LF vs NF
AGRN	0.448962	0.0428655	0.0955754	0.206865	LF vs NF
DKK4	0.449938	0.0185556	0.0179012	0.174747	LF vs NF
INHBC	0.453918	0.0123706	0.00405936	0.164262	LF vs NF
GDNF	0.45423	0.0484744	0.0909306	0.215411	LF vs NF
FRZB	0.46502	0.0110478	0.0647268	0.165173	LF vs NF
TBCC	0.469324	0.0229479	0.0299188	0.189678	LF vs NF
VWC2	0.469479	0.00610822	0.00550366	0.152228	LF vs NF
HAVCR2	0.472413	0.0232355	0.0253629	0.191385	LF vs NF
LAIR1	0.478761	0.0262135	0.0418245	0.198597	LF vs NF
DBI	0.481414	0.017063	0.0942316	0.18416	LF vs NF
SLAMF8	0.48463	0.0187066	0.030585	0.1885	LF vs NF
CXCL12	0.488291	0.0276072	0.120959	0.204665	LF vs NF
HSPA1A	0.488816	0.00418101	0.00425013	0.150245	LF vs NF
TMSB10	0.498935	0.046041	0.192831	0.23374	LF vs NF
RABGAP1L	0.503315	0.013661	0.025484	0.185208	LF vs NF
TNFRSF8	0.530152	0.00138544	0.0125991	0.14173	LF vs NF
CEP85	0.533223	0.018916	0.0283072	0.207824	LF vs NF
FUS	0.54014	0.0431268	0.114094	0.249225	LF vs NF
TXLNA	0.545956	0.0340343	0.0431494	0.239012	LF vs NF
LRP11	0.549533	0.0235374	0.0740085	0.223184	LF vs NF
DPY30	0.560418	0.0117657	0.0307466	0.201123	LF vs NF
MAD1L1	0.574897	0.00972271	0.0135989	0.20005	LF vs NF
HEXIM1	0.582784	0.0347373	0.0678158	0.256258	LF vs NF
KLRD1	0.600653	0.00340173	0.0068373	0.179565	LF vs NF
CPPED1	0.610459	0.00732707	0.0128142	0.203342	LF vs NF
NADK	0.613117	0.0414991	0.102386	0.280418	LF vs NF
TNFRSF11A	0.620925	0.0192915	0.0564334	0.242882	LF vs NF
PRSS8	0.631636	0.0281933	0.0977944	0.265876	LF vs NF
CD2AP	0.655464	0.0406227	0.138712	0.29834	LF vs NF
BACH1	0.658717	0.0359048	0.118955	0.291727	LF vs NF
LGALS4	0.660826	0.0399168	0.0399496	0.299595	LF vs NF
DEFA1_DEFA1B	0.66752	0.0210551	0.0328688	0.265397	LF vs NF
LSP1	0.675656	0.0119432	0.0406475	0.24308	LF vs NF
EGLN1	0.685094	0.0395046	0.0633554	0.309875	LF vs NF
SMOC1	0.689021	9.03e-05	0.000865581	0.139399	LF vs NF
SERPINB8	0.698798	0.0296173	0.158003	0.297125	LF vs NF
VTA1	0.705626	0.0383995	0.11079	0.317149	LF vs NF
TARBP2	0.72382	0.0045467	0.00569006	0.225059	LF vs NF
FABP5	0.731871	0.0425713	0.221411	0.336687	LF vs NF
HBEGF	0.750624	0.0473193	0.198444	0.353932	LF vs NF
MIF	0.757533	0.02699	0.0982937	0.316074	LF vs NF
NMNAT1	0.757571	0.0428229	0.075117	0.348981	LF vs NF
KAZALD1	0.761003	0.010945	0.0680094	0.269894	LF vs NF
IKBKG	0.776008	0.0246525	0.049137	0.318018	LF vs NF
ENPP7	0.782602	0.0271764	0.152978	0.326986	LF vs NF
APRT	0.79905	0.0431804	0.0910644	0.368793	LF vs NF
CHI3L1	0.799458	0.0158213	0.0108799	0.301751	LF vs NF
IL6	0.820394	0.0258386	0.0284703	0.339338	LF vs NF
CCL28	0.825872	8.93e-05	0.000403872	0.166919	LF vs NF
FGR	0.826074	0.0170341	0.0218315	0.315909	LF vs NF
SERPINB1	0.870473	0.0114852	0.0191772	0.311157	LF vs NF
PSIP1	0.87413	0.0183306	0.0830967	0.338741	LF vs NF
FCRL6	0.898478	0.00397927	0.00191407	0.274306	LF vs NF
EIF4B	0.904893	0.0244323	0.0851576	0.370186	LF vs NF
CES2	0.91234	0.0308753	0.162284	0.391277	LF vs NF
PFKFB2	0.923966	0.038457	0.113025	0.415422	LF vs NF
SUGT1	0.934728	0.026686	0.0945437	0.389123	LF vs NF
FMNL1	0.975433	0.0138369	0.0459	0.359719	LF vs NF
FABP2	1.00145	0.00563704	0.00197669	0.320971	LF vs NF
RBP2	1.08187	0.00210934	0.00353901	0.30424	LF vs NF
FABP1	1.13095	0.0243721	0.0325466	0.462443	LF vs NF
ADGRG1	1.21919	0.0364835	0.0128842	0.54183	LF vs NF
SFRP1	1.34219	0.00114988	0.0104494	0.351152	LF vs NF
IL18RAP	1.9804	0.0365276	0.040743	0.880358	LF vs NF
