# Supplementary material for: Serum Proteomic and Metabolomic Signatures of High Versus Low Physical Function in Octogenarians
Source: Aging Cell. 2025 Mar 10;24(5):e70002. doi: 10.1111/acel.70002 (PMC12073904; doi:10.1111/acel.70002)
Supplement: Supplementary file 3 — Table S2. Significant metabolites quantified for PF, HF, and LF metabolomes. [file ACEL-24-e70002-s003.xlsx]

## Sheet: PF Metabolomics
Physical Functioning Metabolome
Metabolite ID	PF Beta	PF Pvalue	Model
PC aa C38:1	0.225893	0.0245218	HF-NF-LF Linear model
Cer (d18:2/23:0)	0.188859	0.0125597	HF-NF-LF Linear model
PC aa C36:5	0.170543	0.000107228	HF-NF-LF Linear model
PC aa C42:2	0.146139	0.022303	HF-NF-LF Linear model
PC aa C36:6	0.116569	0.00156135	HF-NF-LF Linear model
PC ae C38:0	0.114118	0.000176327	HF-NF-LF Linear model
PC aa C36:0	0.0998961	0.00501114	HF-NF-LF Linear model
lysoPC a C18:2	0.0967499	0.000884971	HF-NF-LF Linear model
SM C26:1	0.0940555	0.0387279	HF-NF-LF Linear model
lysoPC a C18:1	0.0872238	0.00158881	HF-NF-LF Linear model
PC aa C30:0	0.0861297	0.0215477	HF-NF-LF Linear model
PC ae C38:6	0.0702117	0.00153509	HF-NF-LF Linear model
PC aa C38:6	0.0675988	0.0017333	HF-NF-LF Linear model
PC aa C38:0	0.0667221	0.00486591	HF-NF-LF Linear model
PC aa C34:3	0.0650114	0.00698572	HF-NF-LF Linear model
PC ae C40:1	0.0618834	0.00278368	HF-NF-LF Linear model
PC aa C32:3	0.0614156	0.00744871	HF-NF-LF Linear model
PC aa C32:0	0.0591773	0.00106625	HF-NF-LF Linear model
PC ae C34:0	0.0578017	0.0373803	HF-NF-LF Linear model
PC ae C36:0	0.0551543	0.00896557	HF-NF-LF Linear model
PC ae C34:3	0.0547335	0.0405765	HF-NF-LF Linear model
PC ae C38:2	0.0529823	0.0141499	HF-NF-LF Linear model
Trp	0.0521826	0.000617202	HF-NF-LF Linear model
PC aa C40:2	0.0518619	0.0419265	HF-NF-LF Linear model
PC ae C32:1	0.0498671	0.0133712	HF-NF-LF Linear model
PC ae C30:0	0.049846	0.0401886	HF-NF-LF Linear model
PC aa C40:3	0.0497762	0.0206038	HF-NF-LF Linear model
SM C24:1	0.0496825	0.00152053	HF-NF-LF Linear model
PC aa C38:5	0.0492756	0.0111357	HF-NF-LF Linear model
PC ae C32:2	0.0483095	0.013801	HF-NF-LF Linear model
PC ae C42:3	0.0482713	0.021761	HF-NF-LF Linear model
PC ae C40:6	0.0475062	0.0158202	HF-NF-LF Linear model
Gly	0.0469173	0.0346745	HF-NF-LF Linear model
PC ae C34:1	0.0469029	0.0150507	HF-NF-LF Linear model
lysoPC a C16:0	0.04652	0.0127616	HF-NF-LF Linear model
PC ae C40:2	0.0457357	0.0359282	HF-NF-LF Linear model
SM (OH) C22:1	0.0447638	0.00935232	HF-NF-LF Linear model
lysoPC a C17:0	0.0441761	0.0301217	HF-NF-LF Linear model
PC ae C34:2	0.0440643	0.0464626	HF-NF-LF Linear model
SM C16:0	0.0423737	0.00440617	HF-NF-LF Linear model
lysoPC a C18:0	0.0419352	0.0450444	HF-NF-LF Linear model
PC ae C36:2	0.0417528	0.0290382	HF-NF-LF Linear model
PC ae C36:3	0.041574	0.0439388	HF-NF-LF Linear model
PC ae C36:1	0.0403808	0.0427833	HF-NF-LF Linear model
PC aa C34:2	0.0399187	0.020713	HF-NF-LF Linear model
SM (OH) C22:2	0.0374026	0.0452379	HF-NF-LF Linear model
HCys	-0.047942	0.0102009	HF-NF-LF Linear model
Cys	-0.0504638	0.0141086	HF-NF-LF Linear model
PC aa C38:4	-0.0523468	0.0373339	HF-NF-LF Linear model
PC aa C40:4	-0.0698287	0.00448009	HF-NF-LF Linear model
p-Cresol-SO4	-0.073017	0.017398	HF-NF-LF Linear model
Cystine	-0.0857036	0.00618762	HF-NF-LF Linear model
FA(18:2)	-0.104528	0.0142869	HF-NF-LF Linear model
Ind-SO4	-0.124883	0.0190555	HF-NF-LF Linear model
TG(16:1_38:4)	-0.175546	0.0484128	HF-NF-LF Linear model
TG(16:1_38:3)	-0.278782	0.00747452	HF-NF-LF Linear model

## Sheet: HF Metabolomics
High Functioning Metabolome
CorrectID	HF Beta	HF Pvalue	Model
PC ae C38:1	0.423643	0.0276429	HF-NF model
AABA	0.133778	0.0327283	HF-NF model
Sarcosine	0.0960783	0.0149627	HF-NF model
BABA	0.0950729	0.0178992	HF-NF model
AconAcid	-0.129668	0.00656268	HF-NF model
DG:18:1_18:1)	-0.212651	0.0387571	HF-NF model
DG:18:1_18:2)	-0.22376	0.0370875	HF-NF model
TG(18:1_36:1)	-0.250866	0.0440236	HF-NF model
TG(16:0_38:5)	-0.265258	0.0215476	HF-NF model
TG(16:0_38:4)	-0.275818	0.0128063	HF-NF model
TG(22:5_32:1)	-0.281645	0.049466	HF-NF model
TG(18:1_34:1)	-0.281891	0.0274527	HF-NF model
TG(16:1_36:1)	-0.286751	0.0205685	HF-NF model
TG(20:4_36:3)	-0.289208	0.0335894	HF-NF model
TG(16:0_36:2)	-0.293096	0.0173015	HF-NF model
TG(20:1_34:1)	-0.295263	0.0343912	HF-NF model
TG(20:4_32:2)	-0.29836	0.0429001	HF-NF model
TG(18:0_36:3)	-0.301373	0.0148479	HF-NF model
TG(20:4_34:2)	-0.307243	0.0268435	HF-NF model
TG(18:2_34:0)	-0.30816	0.00975505	HF-NF model
TG(20:3_34:0)	-0.309792	0.0369027	HF-NF model
TG(16:0_34:4)	-0.314426	0.01945	HF-NF model
TG(16:0_38:2)	-0.319832	0.0341896	HF-NF model
TG(18:1_32:3)	-0.326786	0.0139865	HF-NF model
TG(14:0_36:2)	-0.327911	0.0308756	HF-NF model
TG(16:1_34:3)	-0.328687	0.00995768	HF-NF model
TG(20:3_34:1)	-0.337293	0.0443694	HF-NF model
TG(16:0_36:3)	-0.340056	0.00708794	HF-NF model
TG(22:4_34:2)	-0.344274	0.0214622	HF-NF model
TG(18:2_32:0)	-0.346917	0.0226902	HF-NF model
TG(16:0_34:3)	-0.347743	0.0112088	HF-NF model
TG(16:0_35:3)	-0.354694	0.0114714	HF-NF model
TG(20:4_34:1)	-0.356925	0.0193881	HF-NF model
TG(18:1_34:2)	-0.357143	0.00360285	HF-NF model
TG(18:0_36:4)	-0.359463	0.0140032	HF-NF model
TG(14:0_36:3)	-0.361464	0.0029822	HF-NF model
TG(18:1_32:2)	-0.363363	0.00370011	HF-NF model
TG(18:2_32:1)	-0.365833	0.00357082	HF-NF model
TG(18:3_34:1)	-0.366686	0.0107324	HF-NF model
TG(16:0_36:5)	-0.366822	0.00626691	HF-NF model
TG(16:0_36:4)	-0.373903	0.0054034	HF-NF model
TG(14:0_34:3)	-0.374568	0.0283151	HF-NF model
TG(18:2_34:1)	-0.374935	0.0101049	HF-NF model
TG(18:1_35:2)	-0.375519	0.00890719	HF-NF model
TG(18:1_36:3)	-0.375881	0.0142179	HF-NF model
TG(17:1_36:3)	-0.376417	0.00727263	HF-NF model
TG(18:1_34:3)	-0.379501	0.0035123	HF-NF model
TG(18:2_38:4)	-0.380613	0.00879339	HF-NF model
TG(18:3_32:1)	-0.383935	0.0094686	HF-NF model
TG(18:3_36:1)	-0.385873	0.00427821	HF-NF model
TG(16:0_37:3)	-0.386292	0.00696096	HF-NF model
TG(16:1_36:2)	-0.388655	0.00273565	HF-NF model
TG(18:1_34:4)	-0.390794	0.00299637	HF-NF model
TG(18:2_30:1)	-0.392218	0.00942769	HF-NF model
TG(16:1_34:2)	-0.39264	0.00925896	HF-NF model
TG(20:3_34:2)	-0.39272	0.00402367	HF-NF model
TG(18:2_36:2)	-0.397642	0.00831331	HF-NF model
TG(16:1_38:5)	-0.397917	0.0277098	HF-NF model
TG(18:3_36:2)	-0.398102	0.00517903	HF-NF model
TG(18:1_30:1)	-0.401918	0.0402315	HF-NF model
TG(18:3_38:5)	-0.402172	0.042724	HF-NF model
TG(18:2_34:4)	-0.402958	0.00495858	HF-NF model
TG(20:2_34:2)	-0.408129	0.00577623	HF-NF model
TG(18:2_35:2)	-0.413675	0.00706173	HF-NF model
TG(18:2_36:5)	-0.414314	0.0132887	HF-NF model
TG(18:1_35:3)	-0.415537	0.00592856	HF-NF model
TG(20:1_32:1)	-0.416826	0.0367387	HF-NF model
TG(18:2_33:2)	-0.417073	0.0415155	HF-NF model
TG(14:0_36:4)	-0.417706	0.00606381	HF-NF model
TG(22:5_34:3)	-0.421553	0.010936	HF-NF model
TG(18:1_36:2)	-0.432954	0.00314767	HF-NF model
TG(18:2_33:0)	-0.438067	0.0271447	HF-NF model
TG(17:0_36:3)	-0.440545	0.00280972	HF-NF model
TG(16:1_36:4)	-0.44417	0.00290791	HF-NF model
TG(18:3_34:3)	-0.4455	0.00302775	HF-NF model
TG(18:2_34:3)	-0.447811	0.00341509	HF-NF model
TG(18:2_36:3)	-0.449732	0.0107368	HF-NF model
TG(18:3_34:2)	-0.452619	0.00295007	HF-NF model
TG(18:1_30:2)	-0.454028	0.00288615	HF-NF model
TG(18:1_36:5)	-0.455403	0.0112201	HF-NF model
TG(18:1_33:2)	-0.463944	0.00368514	HF-NF model
TG(18:2_36:1)	-0.464591	0.00201857	HF-NF model
TG(16:1_36:3)	-0.468655	0.0025435	HF-NF model
TG(18:2_32:2)	-0.474199	0.00255678	HF-NF model
TG(18:3_36:3)	-0.495942	0.0051387	HF-NF model
TG(20:2_32:1)	-0.513264	0.0157744	HF-NF model
TG(20:4_36:5)	-0.514666	0.00759967	HF-NF model
TG(18:1_36:4)	-0.54836	0.00168298	HF-NF model
TG(18:3_36:4)	-0.603852	0.00608623	HF-NF model
TG(16:1_36:5)	-0.710335	0.000718225	HF-NF model

## Sheet: LF Metabolomics
Low functioning Metabolome LF-NF
Metabolite ID	LF Beta	LF Pvalue	Model
TG(16:0_37:3)	-0.64139	0.00424317	LF-NF model
TG(22:6_34:3)	-0.573307	0.00523821	LF-NF model
TG(18:3_36:3)	-0.527266	0.0270032	LF-NF model
TG(18:2_36:5)	-0.486957	0.034624	LF-NF model
TG(20:1_32:1)	-0.484596	0.035342	LF-NF model
TG(18:3_36:4)	-0.478575	0.0424978	LF-NF model
TG(18:1_36:5)	-0.470601	0.017858	LF-NF model
TG(18:3_36:2)	-0.466579	0.0113809	LF-NF model
Hex3Cer (d18:1/24:1)	-0.461363	0.01237	LF-NF model
TG(22:6_34:2)	-0.458227	0.0167562	LF-NF model
TG(18:3_34:2)	-0.445897	0.0440064	LF-NF model
TG(18:1_36:4)	-0.440114	0.0372432	LF-NF model
TG(16:1_36:4)	-0.439377	0.0392338	LF-NF model
TG(16:1_36:3)	-0.439147	0.0335128	LF-NF model
TG(18:3_34:3)	-0.43274	0.0430229	LF-NF model
TG(16:1_36:5)	-0.423296	0.0317532	LF-NF model
TG(14:0_36:2)	-0.418331	0.049962	LF-NF model
TG(18:2_36:2)	-0.412132	0.0415628	LF-NF model
TG(18:1_36:3)	-0.407537	0.0408483	LF-NF model
TG(17:1_36:3)	-0.38796	0.0437628	LF-NF model
TG(22:6_32:1)	-0.385703	0.017084	LF-NF model
TG(18:1_32:3)	-0.384688	0.0351188	LF-NF model
TG(16:1_36:2)	-0.384619	0.0236124	LF-NF model
TG(18:1_34:3)	-0.378999	0.0406967	LF-NF model
TG(18:1_36:2)	-0.376365	0.0253222	LF-NF model
TG(22:5_34:3)	-0.369627	0.0381092	LF-NF model
TG(16:0_36:6)	-0.365116	0.0238799	LF-NF model
TG(22:6_34:1)	-0.363901	0.028662	LF-NF model
TG(16:1_38:3)	-0.362544	0.0295605	LF-NF model
TG(18:3_36:1)	-0.362026	0.0200769	LF-NF model
TG(18:1_34:4)	-0.360516	0.0207969	LF-NF model
TG(18:1_35:2)	-0.332501	0.046329	LF-NF model
TG(18:1_35:3)	-0.317794	0.0417192	LF-NF model
TG(20:5_34:2)	-0.307807	0.0440321	LF-NF model
TG(18:1_36:0)	-0.301939	0.0475025	LF-NF model
lysoPC a C24:0	-0.294943	0.0482717	LF-NF model
TG(20:5_34:1)	-0.273671	0.0405691	LF-NF model
CE 20:5	-0.241316	0.0257113	LF-NF model
PC aa C36:5	-0.185967	0.0346889	LF-NF model
PC aa C36:6	-0.169287	0.0366154	LF-NF model
PC ae C38:0	-0.167902	0.0127925	LF-NF model
SM (OH) C22:2	-0.11804	0.0160978	LF-NF model
PC aa C38:6	-0.115161	0.0149115	LF-NF model
PC aa C34:3	-0.112752	0.0471391	LF-NF model
PC aa C40:6	-0.107177	0.0268539	LF-NF model
SM C24:1	-0.100216	0.0116459	LF-NF model
SM C16:1	-0.0985772	0.0123109	LF-NF model
SM C18:1	-0.0940604	0.0247293	LF-NF model
Cer (d18:2/24:1)	-0.0933565	0.0280666	LF-NF model
Cer (d18:1/24:1)	-0.0807125	0.0233642	LF-NF model
ADMA	0.0511668	0.0226079	LF-NF model
t4 OH Pro	0.16795	0.00342727	LF-NF model
