# Supplementary material for: Serum Proteomic and Metabolomic Signatures of High Versus Low Physical Function in Octogenarians
Source: Aging Cell. 2025 Mar 10;24(5):e70002. doi: 10.1111/acel.70002 (PMC12073904; doi:10.1111/acel.70002)
Supplement: Supplementary file 4 — Table S3. Pathway and immune score proteins from serum and skeletal muscles. [file ACEL-24-e70002-s004.xlsx]

## Sheet: Pathways Enriched -Inflam Score
UpDown	UpDownGenes	Database	Term	Overlap	P-value	Adjusted P-value	Odds Ratio	Combined Score	Genes	GeneCount	Inflammatory Score Pathways
-1	-39	KEGG	Cytokine-cytokine receptor interaction	39/295	8.3569e-26	1.54603e-23	11.574	668.328	ACVRL1;CCL14;IL1RN;CXCL9;CSF1;TNFRSF11B;TNFRSF11A;CXCL3;EDA2R;CXCL5;IL1RL2;TNFSF10;IL12B;TNFRSF14;RELT;TNFRSF4;CCL16;IL15RA;CCL22;TNFRSF12A;IFNGR1;CCL20;GDF15;IL10RB;TNFSF13;TNFRSF19;TNFRSF10C;TNFRSF10B;TNFRSF10A;TNFRSF1B;INHBC;TGFBR2;TNFRSF1A;CXCL11;LEP;CD27;XCL1;LTBR;IL18R1	39	Yes
-1	-85	Reactome	Immune System R-HSA-168256	85/1943	9.6615e-21	6.56982e-18	3.88794	179.18	APP;IL1RN;CSF1;CTSZ;EDA2R;SIRPB1;ICAM1;IL18BP;CTSO;CA1;CLEC5A;IL12B;LGALS9;TIMP1;CTSD;TNFRSF4;HAVCR2;IL15RA;TNFRSF12A;IFNGR1;RNASET2;PLAUR;BTN3A2;TNFRSF1B;CKAP4;SERPINB6;OSCAR;TNFRSF1A;CD300E;CHI3L1;CD300C;MASP1;CD46;COLEC12;CSTB;REG3A;KLRB1;TNFRSF11B;TNFRSF11A;RETN;LILRA2;LILRA5;CD79B;CST3;IL1RL2;CEACAM21;POLR2F;CD59;TNFRSF14;PI3;LAIR1;CD55;CD99;TXNDC5;LYN;NPDC1;CD74;CCL22;VCAM1;CCL20;IL10RB;CD1…	85	Yes
-1	-20	KEGG	Viral protein interaction with cytokine and cytokine receptor	20/100	2.31194e-17	2.13855e-15	17.8409	683.411	CCL14;CXCL9;CCL22;CSF1;CCL20;IL10RB;TNFRSF10C;TNFRSF10B;TNFRSF10A;CXCL3;TNFRSF1B;CXCL5;TNFRSF1A;CXCL11;TNFSF10;XCL1;TNFRSF14;LTBR;CCL16;IL18R1	20	Yes
-1	-10	Reactome	Interleukin-10 Signaling R-HSA-6783783	10/45	8.46399e-10	1.1511e-07	19.7193	411.937	IL1RN;CCL22;CSF1;CCL20;IL10RB;IL12B;TIMP1;TNFRSF1B;ICAM1;TNFRSF1A	10	Yes
-1	-33	Reactome	Cytokine Signaling In Immune System R-HSA-1280215	33/702	4.61423e-09	5.22946e-07	3.58395	68.7908	APP;IL1RN;CSF1;TNFRSF11B;TNFRSF11A;EDA2R;ICAM1;IL18BP;CA1;IL1RL2;IL12B;TNFRSF14;LGALS9;TIMP1;TNFRSF4;HAVCR2;LYN;IL15RA;CCL22;VCAM1;TNFRSF12A;IFNGR1;CCL20;IL10RB;TNFSF13;TNFRSF1B;TNFRSF1A;GDNF;LCN2;CD27;LTBR;P4HB;IL18R1	33	Yes
-1	-24	Reactome	Neutrophil Degranulation R-HSA-6798695	24/468	1.35275e-07	1.02207e-05	3.84183	60.7622	CSTB;RNASET2;CTSZ;PLAUR;GGH;ADA2;RETN;TNFRSF1B;IGF2R;SIRPB1;CKAP4;SERPINB6;OSCAR;CST3;CLEC5A;LCN2;CHI3L1;CEACAM21;CD59;CTSD;LAIR1;CD55;HSPA1A;TXNDC5	24	Yes
-1	-30	Reactome	Adaptive Immune System R-HSA-1280218	30/733	4.87501e-07	2.76251e-05	3.05999	44.4737	COLEC12;KLRB1;LILRA2;ICAM1;LILRA5;CD79B;CTSO;TNFRSF14;CTSD;LAIR1;CD99;LYN;NPDC1;CD74;VCAM1;CD160;BTN2A1;SH2D1A;CRTAM;PILRA;BTN3A2;LILRB4;OSCAR;CD207;CD300E;KLRD1;SIGLEC1;CD300C;SIGLEC7;NECTIN2	30	Yes
-1	-37	Reactome	Innate Immune System R-HSA-168249	37/1035	5.94314e-07	3.10872e-05	2.68816	38.5371	APP;CSTB;REG3A;CTSZ;RETN;SIRPB1;CST3;CLEC5A;CEACAM21;POLR2F;CD59;PI3;CTSD;LAIR1;CD55;TXNDC5;LYN;CCL22;RNASET2;PLA2G2A;PLAUR;GGH;ADA2;TNFRSF1B;IGF2R;CKAP4;ATOX1;SERPINB6;OSCAR;GDNF;LCN2;CD300E;CHI3L1;KLRD1;MASP1;CD46;HSPA1A	37	Yes
-1	-15	Wiki	IL 24 Signaling Pathway WP5413	15/232	1.98387e-06	0.000140855	4.81106	63.1714	PDGFRA;CD83;VCAM1;TNFRSF10B;HSPB1;TNFRSF10A;PARK7;TNFRSF1B;ICAM1;TNFRSF1A;CCS;CDH1;BSG;EIF4EBP1;FBP1	15	Yes
-1	-9	KEGG	TNF signaling pathway	9/112	4.26061e-05	0.000985266	5.9888	60.2683	VCAM1;CSF1;CCL20;CXCL3;TNFRSF1B;CXCL5;IL18R1;ICAM1;TNFRSF1A	9	Yes
-1	-9	KEGG	Natural killer cell mediated cytotoxicity	9/131	0.000143721	0.00285286	5.05122	44.6913	IFNGR1;SH2D1A;TNFSF10;TNFRSF10B;TNFRSF10A;KLRD1;CD48;CD244;ICAM1	9	Yes
-1	-8	KEGG	NF-kappa B signaling pathway	8/104	0.000154209	0.00285286	5.69367	49.9745	LYN;VCAM1;TNFRSF11A;LTBR;CXCL3;EDA2R;ICAM1;TNFRSF1A	8	Yes
-1	-10	KEGG	Chemokine signaling pathway	10/192	0.000585965	0.00833873	3.76383	28.0114	LYN;CCL14;CXCL11;CXCL9;CCL22;CCL20;XCL1;CXCL3;CXCL5;CCL16	10	Yes
1	2	Reactome	Reversible Hydration Of Carbon Dioxide R-HSA-1475029	2/12	4.46562e-05	0.00522477	266.307	2667.47	CA6;CA14	2	No
1	2	Wiki	IL 10 Anti Inflammatory Signaling Pathway WP4495	2/12	4.46562e-05	0.00334921	266.307	2667.47	IL10;HMOX1	2	No
1	2	Reactome	Arachidonic Acid Metabolism R-HSA-2142753	2/59	0.00113083	0.0441024	46.6105	316.243	PON3;HPGDS	2	No
1	2	KEGG	C-type lectin receptor signaling pathway	2/104	0.00346127	0.114222	25.9882	147.252	IL10;CD209	2	No
1	1	Reactome	Serotonin And Melatonin Biosynthesis R-HSA-209931	1/5	0.00424314	0.0742594	312.172	1705.22	DDC	1	No
-1	-21	Reactome	Immunoregulatory Interactions Between A Lymphoid And A non-Lymphoid Cell R-HSA-198933	21/123	1.09951e-16	3.73833e-14	14.7296	541.261	COLEC12;NPDC1;VCAM1;KLRB1;CD160;CRTAM;SH2D1A;PILRA;LILRA2;LILRB4;ICAM1;OSCAR;LILRA5;CD300E;KLRD1;CD300C;SIGLEC1;SIGLEC7;CD99;LAIR1;NECTIN2	21	No
-1	-16	Reactome	Regulation Of IGF Transport And Uptake By IGFBPs R-HSA-381426	16/123	3.83587e-11	7.88443e-09	10.5037	251.922	APP;CSF1;IGFBP4;MEPE;CHRDL1;CKAP4;FSTL3;CST3;LGALS1;CDH2;STC2;IGFBP7;IGFBP6;TIMP1;P4HB;FGF23	16	No
-1	-15	Reactome	Post-translational Protein Phosphorylation R-HSA-8957275	15/106	4.6379e-11	7.88443e-09	11.5467	274.744	APP;CSF1;IGFBP4;MEPE;CHRDL1;CKAP4;FSTL3;CST3;LGALS1;CDH2;STC2;IGFBP7;TIMP1;P4HB;FGF23	15	No
-1	-8	Reactome	TNFs Bind Their Physiological Receptors R-HSA-5669034	8/29	6.68314e-09	6.4922e-07	26.1278	491.82	TNFSF13;CD27;TNFRSF11B;TNFRSF14;TNFRSF1B;TNFRSF4;EDA2R;TNFRSF1A	8	No
-1	-11	KEGG	Complement and coagulation cascades	11/85	4.83582e-08	2.98209e-06	10.2751	173.08	F9;VWF;F2R;PLAUR;PLAT;CD59;VSIG4;MASP1;CD46;TFPI;CD55	11	No
-1	-13	Reactome	Cell Surface Interactions At Vascular Wall R-HSA-202733	13/134	9.65083e-08	8.20321e-06	7.46123	120.526	LYN;CD74;TNFRSF10B;CD99L2;TNFRSF10A;MERTK;GPC1;BSG;CEACAM21;CD48;CD99;JAM2;CD244	13	No
-1	-10	KEGG	Lipid and atherosclerosis	10/215	0.0013881	0.0160499	3.33761	21.9609	LYN;VCAM1;TNFSF10;IL12B;TNFRSF10B;TNFRSF10A;CXCL3;ICAM1;HSPA1A;TNFRSF1A	10	No
-1	-9	Wiki	Spinal Cord Injury WP2431	9/119	6.85656e-05	0.00243408	5.60569	53.7458	RTN4R;GDNF;LEP;TNFSF13;PLA2G2A;MIF;RHOC;KLK8;ICAM1	9	No
-1	-4	Wiki	Fatty Acid Transporters WP5061	4/18	0.000120543	0.00389026	19.3333	174.454	FABP1;FABP4;FABP5;DBI	4	No
1	8	Reactome	Metabolism R-HSA-1430728	8/2049	0.000124348	0.00727438	7.81403	70.2671	PON3;DDC;HPGDS;APOM;GLB1;HMOX1;CA6;CA14	8	No
			immune pathways used for calculating immune score (114)

## Sheet: OXPHOS Score Proteins
Skeletal Muscle Protein Expression (Relative Quantification) Used for calculating OXPHOS Score
	Normal Functioning												High Functioning
Protein ID	NF	NF	NF	NF	NF	NF	NF	NF	NF	NF	NF	NF	HF	HF	HF	HF	HF	HF	HF	HF	HF	HF	HF	HF	Annotation
ACPM_HUMAN	-0.0253452	-0.32268	-0.085656	-0.678259	-0.294751	-0.391257	0.108462	0.0506261	-0.0300808	-0.132188	-0.203695	-0.237264	0.21879	0.452687	-0.133545	0.23649	0.309715	-0.0819878	-0.370664	0.185121	0.0996057	0.0188214	0.218727	0.156881	Complex I
AT5F1_HUMAN	-0.118528	-0.199004	-0.0252625	-0.162453	-0.270979	-0.272359	0.164903	-0.0135371	-0.211485	-0.196142	0.0910399	-0.165465	-0.0327724	0.346316	-0.119294	0.347639	0.261706	-0.0233697	-0.22896	0.235714	0.328817	-0.0247634	0.308434	0.358055	Complex V
ATP5H_HUMAN	-0.0487988	-0.270845	-0.0576911	-0.133575	-0.290017	-0.270138	0.240015	-0.0242204	-0.282343	-0.248477	0.101067	-0.198164	-0.134611	0.391169	-0.0974669	0.31575	0.207442	-0.0755301	-0.299673	0.384126	0.206332	0.00201646	0.335318	0.351318	Complex V
ATP5I_HUMAN	-0.0569191	-0.129278	-0.0393554	-0.124512	-0.200418	-0.218512	0.249567	-0.038757	-0.137981	-0.108315	-0.0171451	-0.169579	-0.00136448	0.380474	-0.0848582	0.315633	0.136865	-0.0314814	-0.253541	0.332001	0.110618	0.00209548	0.22995	0.16467	Complex V
ATP5L_HUMAN	-0.0787205	-0.275865	-0.0702937	-0.0870637	-0.289808	-0.218633	0.191962	-0.0368928	-0.0326331	-0.186759	0.0401905	-0.148576	-0.046185	0.399554	-0.11806	0.459932	0.283833	-0.00500151	-0.324414	0.36429	0.141024	0.00432087	0.365833	0.21889	Complex V
ATPA_HUMAN	-0.0523324	-0.183474	-0.0859567	-0.125127	-0.211456	-0.251673	0.18773	-0.0371037	-0.14495	-0.194152	0.0403185	-0.137222	-0.105754	0.316988	-0.0889518	0.329169	0.159376	-0.0311838	-0.234246	0.307863	0.186129	-0.00999646	0.206415	0.224032	Complex V
ATPB_HUMAN	-0.0674617	-0.19374	-0.0763344	-0.114637	-0.152585	-0.227597	0.135501	-0.0315104	-0.155121	-0.165587	0.0223611	-0.110617	-0.0477071	0.242924	-0.0717808	0.252544	0.157562	-0.0293104	-0.20688	0.270111	0.178605	-0.0221266	0.186578	0.175998	Complex V
ATPD_HUMAN	-0.0161778	-0.142657	-0.121943	-0.0641282	-0.174689	-0.130256	0.0789925	-0.0261764	-0.124265	-0.0588797	0.0500948	-0.180726	-0.0980771	0.186627	-0.0199918	0.224875	0.176202	-0.0136079	-0.226684	0.279891	0.224209	0.0442202	0.0359399	0.149064	Complex V
ATPG_HUMAN	-0.0592149	-0.206496	-0.05601	-0.101057	-0.101926	-0.234404	0.28143	-0.0374834	-0.0852802	-0.313334	0.0170204	-0.136684	-0.0317602	0.264125	-0.0713672	0.290672	0.186501	-0.00446576	-0.248625	0.18063	0.21884	0.0124899	0.299667	0.307518	Complex V
ATPK_HUMAN	-0.108326	-0.288127	-0.0101131	-0.21317	-0.138899	-0.314231	0.394357	-0.0819595	-0.110617	-0.349158	0.0931491	-0.132965	-0.155192	0.537444	-0.0978157	0.409496	0.228222	-0.0453855	-0.260584	0.231822	0.35847	0.0375446	0.258484	0.458527	Complex V
ATPO_HUMAN	-0.074151	-0.234713	-0.127346	-0.119672	-0.222409	-0.299	0.175691	-0.0112956	-0.162951	-0.15682	0.0549892	-0.0652578	-0.0376807	0.269119	-0.0563055	0.34307	0.12812	-0.0144273	-0.264387	0.257928	0.205858	-0.0419382	0.258775	0.258738	Complex V
C560_HUMAN	-0.745257	-0.181071	-0.0912774	-0.479385	-0.544639	-0.188507	0.224234	0.0322861	-0.00637285	-0.167507	-0.0452205	-0.261414	0.0934858	0.178302	-0.0577155	0.689337	0.408149	-0.0322861	-0.160749	0.425819	-0.0225141	0.109103	0.268275	0.0357977	Complex II
COX1_HUMAN	-0.0451909	-0.191062	-0.157243	-0.185238	-0.221448	-0.360875	0.0890322	0.0449768	-0.390702	-0.359454	0.0350973	-0.118221	-0.0555431	0.351134	-0.116273	0.203994	0.233894	-0.0183977	-0.182496	0.100353	0.24685	-0.0260143	0.195007	0.284957	Complex IV
COX2_HUMAN	-0.059535	-0.208761	-0.012999	-0.164239	-0.348657	-0.326912	0.0662948	0.0286765	-0.144544	-0.211122	-0.0237649	-0.113664	-0.0969909	0.296732	-0.0634177	0.398182	0.0707867	-0.025197	-0.254526	0.376025	0.257581	-0.0132124	0.227867	0.227869	Complex IV
COX41_HUMAN	-0.00515934	-0.315793	-0.00842485	-0.154407	-0.461437	-0.439627	0.0605896	0.0793092	-0.359918	-0.350386	-0.00646294	-0.299492	-0.0961891	0.334921	-0.237451	0.277783	0.144966	0.0106806	-0.352125	0.33375	0.362038	0.0692728	0.463519	0.234768	Complex IV
COX5A_HUMAN	-0.266033	-0.319977	-0.0536686	-0.630907	-0.152053	-0.334679	0.0898159	-0.0311879	-0.206159	-0.196191	-0.0337346	-0.294695	0.16987	0.325561	-0.197999	0.469035	0.244265	-0.00929752	-0.273206	0.299101	0.21309	-0.0066472	0.311083	0.193327	Complex IV
COX5B_HUMAN	-0.10813	-0.114668	-0.0957732	-0.165706	-0.243194	-0.219178	0.0459015	0.0272206	-0.169516	-0.2652	0.00759835	-0.103164	-0.0229419	0.210322	0.00419102	0.236986	0.184246	-0.0788007	-0.183171	0.410919	0.0361945	0.0657159	0.10974	0.218031	Complex IV
COX6C_HUMAN	0	0	0	0	-0.47702	-0.454704	0.0411151	-0.0399339	-0.428329	-0.420294	0.0134814	-0.425612	0	0	0	0	0	0.0483661	-0.364693	0.46036	0.581548	0.0777014	0.501603	0.377155	Complex IV
COX7C_HUMAN	-0.357812	-0.528407	-0.134156	0.214345	-0.317591	-0.281006	0.0151019	0.028053	0.0375475	-0.492826	-0.0474608	-0.0377	0.074579	0.325184	-0.46208	0.467207	0.166427	0.118542	-0.255454	0.300574	0.151352	0.0210477	0.194014	0.0719931	Complex IV
COX7R_HUMAN	-0.0176113	-0.139444	-0.0474116	-0.104814	-0.233833	-0.715555	0.0733624	0.282785	-0.470005	-0.301406	-0.0296215	-0.421972	-0.183354	0.563793	-0.305733	0.242861	0.232968	-0.34641	-0.203721	0.202793	0.317302	0.450617	0.167035	0.369239	Complex IV
CX6B1_HUMAN	-0.0664597	-0.146699	0.010243	-0.220116	-0.175426	-0.154708	0.000530727	0.0772419	-0.250426	-0.145249	-0.00331008	-0.108366	-0.0733342	0.160753	-0.122297	0.085203	0.111505	-0.0962146	-0.23027	0.190825	0.211277	-0.020827	0.155301	0.166556	Complex IV
CX7A1_HUMAN	-0.227583	-0.288524	-0.124812	-0.214197	-0.361089	-0.365754	0.103899	0.027144	-0.328398	-0.386975	0.0753887	-0.279007	0.0590521	0.501303	-0.126788	0.698846	0.281254	-0.0280844	-0.364271	0.66619	0.153405	-0.106878	0.34809	0.390795	Complex IV
CX7A2_HUMAN	-0.14395	-0.311294	-0.258741	0.258741	-0.597392	-0.397911	0.313106	-0.0360464	-0.128664	-0.903151	-0.588369	-0.610957	0.286996	0.836843	-0.480069	0.681493	0.643149	0.0112936	-0.0964185	0.747102	0.206911	0.243704	0.567048	0.186618	Complex IV
CY1_HUMAN	-0.0091905	-0.218276	-0.0289578	-0.142947	-0.349242	-0.289646	0.0753995	0.0347218	-0.210249	-0.199464	0.0469727	-0.130191	-0.183009	0.252638	-0.0858187	0.318739	0.186853	-0.0258379	-0.266592	0.215058	0.218307	-0.00749481	0.187468	0.152178	Complex III
NDUA2_HUMAN	-0.0185639	-0.131741	-0.0248283	-0.115727	-0.376197	-0.336493	0.0674109	0.0563078	-0.4503	-0.17974	-0.0100835	-0.171699	-0.111595	0.528956	-0.166132	0.344483	0.110757	-0.0249604	-0.407528	0.333098	0.163046	0.0059069	0.126903	0.315644	Complex I
NDUA3_HUMAN	2.85e-06	-0.18926	0.0332875	-0.0486816	-0.50059	-0.198628	0.0451393	0.0204313	-0.319089	-0.224304	-0.0552828	-0.213764	-0.180989	0.308231	-0.177302	0.130781	0.102318	-0.0686712	-0.247629	0.279966	0.182254	0.049881	0.128423	0.214569	Complex I
NDUA5_HUMAN	-0.00919792	-0.233273	-0.0230478	-0.0176008	-0.247113	-0.165218	0.0852844	0.00410033	-0.302631	-0.110275	-0.0616264	-0.0634915	-0.0236945	0.204221	-0.0530379	0.0493795	0.115144	-0.0956441	-0.172459	0.280436	0.197943	0.037258	0.25268	0.170824	Complex I
NDUA6_HUMAN	-0.00536421	-0.366569	-0.0293612	0.0305513	-0.719801	-0.40263	0.083489	0.0217986	-0.293145	-0.27558	-0.176961	-0.188928	-0.0874123	0.512523	-0.0971737	0.319262	0.368292	-0.0768283	-0.313781	0.221914	0.323909	0.125302	0.318851	0.249995	Complex I
NDUA7_HUMAN	-0.101558	-0.112756	-0.050909	0.0438568	-0.535334	-0.316789	0.133128	0.0534014	-0.290696	-0.109291	-0.1379	-0.129087	-0.174125	0.414474	-0.161435	0.453985	0.270702	-0.0260163	-0.223025	0.321192	0.0896304	0.145901	0.0557533	0.202531	Complex I
NDUA8_HUMAN	-0.135368	-0.2596	-0.0314205	-0.038415	-0.0155409	-0.165747	0.0242873	0.020314	-0.0574905	-0.197335	-0.0730131	-0.121481	-0.0199181	0.298099	-0.0855468	0.273774	0.237152	-0.0129878	-0.0535442	0.152324	0.0341282	0.156721	0.0239935	0.20671	Complex I
NDUA9_HUMAN	-0.0690338	-0.302147	-0.092333	-0.00600755	-0.491749	-0.321738	0.0704054	0.0166401	-0.261536	-0.229831	-0.112101	-0.198593	0.0350542	0.556345	-0.149142	0.424856	0.341494	-0.0147404	-0.268668	0.320374	0.263351	0.0815825	0.203755	0.300559	Complex I
NDUAA_HUMAN	-0.0333004	-0.25068	-0.0460213	0.000971752	-0.619115	-0.276082	0.0655606	0.0819139	-0.239358	-0.228128	-0.0890882	-0.17155	-0.0224236	0.329994	-0.142697	0.251736	0.212486	-0.043834	-0.260384	0.29064	0.294568	0.0909879	0.213066	0.310739	Complex I
NDUAB_HUMAN	0.00245134	-0.303991	-0.0865846	0.134612	-0.390689	-0.232721	0.273446	0.0129493	-0.0342035	-0.143158	-0.175822	-0.146451	-0.0201576	0.261201	-0.235005	0.0905164	0.261307	0.21451	-0.322013	-0.0802372	0.509991	0.111782	0.18955	0.295696	Complex I
NDUAC_HUMAN	-0.0354192	-0.0754037	-0.0133869	-0.00057272	-0.529038	-0.296879	0.0405883	0.0207209	-0.17238	-0.132476	-0.0445255	-0.143667	-0.102945	0.237373	-0.107748	0.163403	0.121056	-0.0503884	-0.255745	0.260895	0.167211	0.0670462	0.0977342	0.331601	Complex I
NDUAD_HUMAN	-0.0477797	-0.234652	-0.0724765	-0.0665513	-0.566678	-0.217148	0.0338166	0.0184636	-0.286705	-0.115128	-0.117865	-0.163328	-0.0192004	0.315253	-0.172844	0.323217	0.228438	-0.011113	-0.163162	0.32503	0.190696	0.0676716	0.284362	0.243928	Complex I
NDUB1_HUMAN	0.024642	-0.165056	-0.166646	0.0776521	-0.431048	-0.341312	0.0803149	-0.0300313	-0.07524	-0.106908	-0.0268559	-0.095241	-0.0860297	0.174659	-0.0915005	0.0860297	0.0775208	0.0690918	-0.128128	0.243787	0.130333	0.00455193	0.130694	0.13724	Complex I
NDUB3_HUMAN	-0.044016	-0.309062	-0.145432	-0.00696247	-1.03787	-0.444816	0.079938	-0.0261156	-0.209548	-0.221567	-0.212606	-0.292802	-0.00957198	0.687418	-0.162525	0.469897	0.404242	0.0903401	-0.183937	0.299991	0.545157	0.146013	0.38088	0.534861	Complex I
NDUB4_HUMAN	-0.197133	-0.158915	-0.0335	-0.0270489	-0.445353	-0.304354	0.0356099	0.0838045	-0.157655	-0.134755	-0.0586749	-0.1825	-0.132514	0.219266	-0.141308	0.291158	0.0891295	-0.0209591	-0.250005	0.291473	0.264081	0.0606754	0.243587	0.119453	Complex I
NDUB5_HUMAN	0.0423326	-0.405413	-0.0432875	0.0659488	-0.664363	-0.386998	0.0643221	-0.00637911	-0.290726	-0.181029	-0.128609	-0.293047	-0.154123	0.518127	-0.203525	0.186553	0.304607	0.0407307	-0.303226	0.193031	0.639057	0.054138	0.476042	0.4408	Complex I
NDUB6_HUMAN	-0.0457551	-0.16069	-0.244555	-0.0124899	-0.357014	-0.300221	0.0956518	0.110776	-0.109103	-0.122253	-0.0406402	-0.0581996	0.0404776	0.250998	-0.126315	0.359176	0.162143	-0.0556718	-0.17343	0.345294	0.0581137	0.0552613	0.0693783	0.13926	Complex I
NDUB7_HUMAN	-0.0153789	-0.155721	-0.0201022	0.00386253	-0.0590919	-0.128246	0.00617627	-0.00952881	-0.136956	-0.100328	-0.0725822	-0.0859814	-0.120774	0.149823	-0.0482936	0.0371088	0.161581	0.00142174	-0.0591614	0.196771	0.118228	0.0810348	0.0616115	0.175331	Complex I
NDUB8_HUMAN	-0.13228	-0.314255	-0.0767087	0.190979	-0.383017	-0.251508	0.0479382	0.0903887	-0.249116	-0.16584	-0.0348548	-0.23752	-0.187186	0.269591	-0.278419	0.255633	0.179009	-0.0398578	-0.164781	0.309323	0.0806759	0.100109	0.196144	0.19764	Complex I
NDUB9_HUMAN	-0.028677	-0.248768	-0.0328918	-0.0391189	-0.659521	-0.351759	0.119968	0.0998252	-0.406609	-0.209008	-0.101917	-0.306617	-0.0686919	0.111367	-0.0656852	0.221149	0.146135	-0.0211312	-0.385906	0.279141	0.308063	0.148507	0.126295	0.31076	Complex I
NDUBA_HUMAN	-0.0934395	-0.184326	-0.0238939	-0.033195	-0.57577	-0.290604	0.0922034	0.0263101	-0.281996	-0.217355	-0.0691331	-0.218779	-0.0811432	0.198789	-0.136514	0.229799	0.0980738	-0.0657289	-0.273124	0.253704	0.228731	0.0272812	0.154968	0.273717	Complex I
NDUBB_HUMAN	-0.0475247	-0.17592	-0.0354416	0.0323947	-0.365402	-0.187867	0.108439	0.0458537	-0.17228	-0.17417	-0.0638253	-0.154039	-0.0386347	0.147404	-0.162411	0.295197	0.20013	0.0156755	-0.239192	0.218604	0.111061	0.124442	0.0546306	0.131693	Complex I
NDUC2_HUMAN	0.103612	-0.185166	-0.157437	-0.332355	-0.718786	-0.35586	0.121323	0.01801	-0.276859	-0.186832	-0.0367979	-0.36433	-0.0244401	0.543345	-0.278596	0.415494	0.228473	-0.0354393	-0.349756	0.408053	0.419868	0.0928528	0.313416	0.402181	Complex I
NDUS1_HUMAN	-0.0771837	-0.127698	-0.0369084	-0.0312139	-0.413955	-0.270845	0.047363	0.0522431	-0.21209	-0.202289	-0.0814361	-0.12801	-0.0592852	0.217402	-0.085642	0.177498	0.144398	-0.0444093	-0.207215	0.227433	0.186811	0.0548531	0.147133	0.172658	Complex I
NDUS2_HUMAN	0.0177596	-0.259757	-0.0625636	-0.000907835	-0.241498	-0.159193	0.0474244	0.0148068	-0.0860971	-0.163556	-0.0860072	-0.0970988	0.00200412	0.261075	-0.0970984	0.187881	0.134354	-0.0194288	-0.151413	0.144895	0.208397	0.0168217	0.132126	0.160497	Complex I
NDUS3_HUMAN	-0.0298374	-0.315261	-0.0794565	-0.00458538	-0.429404	-0.274759	0.0817636	0.0298747	-0.244436	-0.114016	-0.138741	-0.180824	-0.0412314	0.384008	-0.0648464	0.225123	0.138184	-0.0183559	-0.256121	0.346187	0.27818	0.0642952	0.172542	0.216453	Complex I
NDUS4_HUMAN	-0.0613754	-0.31746	-0.113987	0.0471415	-0.614736	-0.26578	0.0931773	0.0317448	-0.190881	-0.0955635	-0.101776	-0.113474	-0.0666338	0.393851	-0.0871165	0.0870778	0.150741	-0.0394604	-0.234185	0.269718	0.237451	0.0651844	0.106258	0.258316	Complex I
NDUS5_HUMAN	-0.0929065	-0.222199	-0.108951	0.0524141	-0.766816	-0.354659	0.148672	0.0727955	-0.551493	-0.255487	-0.0834093	-0.298565	-0.106791	0.359595	-0.239982	0.337375	0.275383	-0.0109313	-0.402827	0.222777	0.343709	0.16092	0.210063	0.392937	Complex I
NDUS6_HUMAN	0.0094387	-0.0877626	-0.112951	-0.0177875	-0.28993	-0.0724318	0.0280676	-0.0104918	-0.176364	-0.0829725	0.00779445	-0.156145	-0.0232166	0.112828	-0.0281613	0.109831	0.0325276	0.021507	-0.160516	0.152613	0.078571	0.00339036	0.0770858	0.146487	Complex I
NDUS7_HUMAN	-0.0426715	-0.0366639	-0.0268989	-0.0645676	-0.207826	-0.225647	0.0279512	0.0114451	-0.118977	-0.161588	-0.0231601	-0.10094	-0.0487237	0.225834	-0.117865	0.360044	0.11231	0.0141033	-0.136962	0.19712	0.152718	0.0135516	0.0292207	0.158307	Complex I
NDUS8_HUMAN	-0.128338	-0.0765413	-0.0169987	-0.0417177	-0.512539	-0.259472	0.0557797	0.0703732	-0.184934	-0.130599	-0.0748531	-0.116805	-0.101221	0.20969	-0.153575	0.14822	0.121847	-0.0399164	-0.247887	0.38096	0.248158	0.0420333	0.135488	0.186392	Complex I
NDUV1_HUMAN	-0.0230231	-0.22562	-0.0706317	-0.0168778	-0.539867	-0.275096	0.0431509	0.0475274	-0.275527	-0.205651	-0.115558	-0.206986	-0.093105	0.350682	-0.0989727	0.247393	0.201244	-0.0196259	-0.249116	0.222601	0.288966	0.059228	0.207647	0.298866	Complex I
NDUV2_HUMAN	-0.0162926	-0.135781	-0.0402673	-0.0380344	-0.532556	-0.265301	0.0377227	0.0589027	-0.264511	-0.197824	-0.0675393	-0.163425	-0.195586	0.239215	-0.139914	0.244286	0.155746	-0.0405721	-0.246409	0.249149	0.208682	0.0473527	0.173489	0.257266	Complex I
NU1M_HUMAN	-0.0315684	-0.11576	-0.0409632	-0.128309	-0.38794	-0.156835	0.0962818	0.129495	-0.160813	-0.192786	-0.14847	-0.117053	-0.0636194	0.21383	-0.0640977	0.140602	0.101039	-0.135078	-0.22948	0.378714	0.156838	0.0542875	0.108156	0.211906	Complex I
NU5M_HUMAN	-0.125146	-0.152491	-0.0112509	0.0481914	-0.439889	-0.238558	0.0761971	-0.02132	-0.0467334	-0.00419632	-0.0615844	-0.172738	-0.0693872	0.168087	-0.00621771	0.185144	0.0715483	-0.00878756	-0.287662	0.250284	0.256218	0.0493597	0.0518908	0.113131	Complex I
QCR1_HUMAN	-0.0275922	-0.165855	-0.0577315	-0.0898576	-0.197481	-0.216732	0.0643232	-0.00219142	-0.157584	-0.137355	0.0247781	-0.0890735	-0.0548471	0.196179	-0.0741676	0.232497	0.104196	-0.00666053	-0.200416	0.164241	0.163964	-0.00515852	0.106082	0.153857	Complex III
QCR2_HUMAN	-0.0225999	-0.1441	-0.0335162	-0.121675	-0.27631	-0.219151	0.0473331	-0.00916968	-0.148513	-0.146688	0.0272969	-0.103374	-0.0409374	0.163672	-0.0736397	0.260751	0.141099	0.0171189	-0.187629	0.201771	0.223848	-6.92e-05	0.0868717	0.174313	Complex III
QCR7_HUMAN	0.00459271	-0.178287	-0.0584306	-0.144256	-0.469968	-0.363539	0.131246	-0.000885299	-0.240462	-0.249797	0.0708491	-0.185458	-0.186883	0.314286	-0.118177	0.288595	0.201526	0.0146981	-0.322777	0.323597	0.241689	0.0196492	0.164313	0.256152	Complex III
SDHA_HUMAN	-0.051039	-0.168339	-0.0570864	-0.0628948	-0.18554	-0.133517	0.0705454	-0.0103202	-0.0581836	-0.123278	-0.00264608	-0.0854049	-0.00349787	0.141273	-0.0221414	0.165185	0.128012	-0.0469005	-0.0988167	0.126554	0.159283	0.0173828	0.14341	0.0956689	Complex II
SDHB_HUMAN	-0.148445	-0.135273	-0.109704	-0.204913	-0.370987	-0.205792	0.153985	0.0245804	-0.19288	-0.25983	0.0682723	-0.196781	-0.0946004	0.234997	-0.150217	0.260206	0.207616	-0.0648948	-0.23427	0.290598	0.194995	0.045043	0.245633	0.179073	Complex II
UCRI_HUMAN	0.0792107	-0.214706	-0.0247017	-0.0478156	-0.146357	-0.139128	0.0403758	-0.0262418	-0.0763267	-0.178725	-0.023345	-0.121177	-0.136717	0.10029	-0.0637534	0.221391	0.0251205	0.0324831	-0.092715	0.196769	0.170973	0.00624658	0.119722	0.151443	Complex III
